# Supplementary material for: Improved targeting of the 16S rDNA nanopore sequencing method enables rapid pathogen identification in bacterial pneumonia in children
Source: Front Cell Infect Microbiol. 2023 Jan 9;12:1001607. doi: 10.3389/fcimb.2022.1001607 (PMC9868273; doi:10.3389/fcimb.2022.1001607)
Supplement: Supplementary file 2 [file Table_2.xlsx]

## Sheet: Annex table 2
Code Abundances Species	1	2	3	4	5	6	7	8	9	10	11	12	13	14	15	16	17	18	19	20	21	22	23	24	25	26	27	28	29	30	31	32	33	34	35	36	37	38	39	40	41	42	43	44	45	46	47	48	49
S.maltophilia	0	0	0	0	0.453858	0	0	0	0	0	0.0279668	0	0	0	0	0	0	0	0	0	0.00547016	0	0	0	0	0	0	0	0	0	0	0	0	0	0	0	0	0	0	0	0	0	0	0	0.0103163	0	0	0	0
L.gormanii	0.00505561	0	0	0	0	0	0	0	0	0	0	0	0	0	0	0	0	0	0	0	0.109403	0	0	0	0	0	0	0	0	0	0	0	0	0	0	0	0	0	0	0	0	0	0	0	0	0	0	0	0
B.pertussis	0	0	0	0	0	0	0.0571755	0	0.0446255	0	0	0	0	0	0	0.00251067	0.679141	0.00862329	0	0	0	0	0	0	0.290698	0.149157	0	0	0	0	0	0	0	0	0	0	0	0	0	0.0314952	0.00211189	0.00163749	0.00381161	98.7724	0	0	0	0	0
L.wadei	0	0	0	0	5.52194	0.0623505	0	0	0	0.0444076	0	0.0379399	0	0	0.00709622	0	0.0554401	0	0	0	0	0.00732064	0	0	0	0	0	0	0.751952	0	0	0	0	0	0	0	0	0	0	0	0	0	0	0	0	0	0	0	0
G.haemolysans	0.0353893	11.8504	0.563267	0	0	0.724011	0	0	0	0.17763	0	0.358057	1.65401	0.993148	1.37667	0	0.03465	0.00431165	0.847376	0	0.00547016	1.90337	0	0	0	5.09728	2.44209	0.159268	0.0578425	0	0	0.0242128	0	0	0.0933424	6.42655	0	0	0.63163	0.797879	1.40441	0	1.21717	0	0	0.00578536	0.0548715	0.351995	1.98853
M.pneumoniae	0	0.00617208	0	0	0.075643	0	0	0	0.149399	0.00296051	0	0.00237124	0.00158582	0.0173476	0	0.030128	0.0623701	0.538956	0.141229	0.00157304	0	0	0	0	0	0	0	78.6581	1.20023	0.00271942	0.0219962	0.00242128	52.0456	0	0	0	0.00169022	46.724	0.00858192	0.0918611	61.4939	99.6381	81.3206	0.00991108	0.00618978	0.0925658	98.1973	71.651	0.152964
L.rhamnosus	0	0	0	0	0	0	0	0	0	0	0	0	0	0	0	0	0	0	0	66.1795	0	0	0	0	0	0	0	0	0	0	0	0	0	0	0	0	0	0	0	0	0	0	0	0	0	0	0	0	0
P.gingivalis	0.313448	0.580175	1.49087	0	9.75794	0.416911	0	6.60688	0.335662	0.772692	4.93521	0.47662	2.72443	0.438026	0.120636	0	1.51074	0.00431165	2.67139	0	0.00547016	3.29429	0	0.0425041	0.267128	2.10765	0.823263	0.253196	0.857997	0	0	0.0980618	0.881343	12.611	0.763852	1.61275	0	0.938673	0.617898	0	2.89329	0.00654997	2.43307	0	2.52956	0.0231415	0	0.0155947	5.43021
C.acnes	0.0202224	0	0.00223519	4.12204	0.680787	0	0	0	0.048506	0.00296051	0	0.00948497	0	0	0	0.680392	0.00693001	1.91006	0.0406932	0.00157304	0	0.0585652	0.262927	0.0242881	0	0.162127	0.00755287	0	0.380796	0.00135971	0.0384933	0	2.05338	0	0	0.168605	0	0	0.0617898	0	0	0	0	0	0	0.0115707	0	0.00668345	0
S.marcescens	0	0	0.0134111	0	0	0	0	0	0.360885	0	0	0	0	0	0	0	0	1.1124	0	0	0	0	0	0	0	0	0	0	0	38.4173	0.0164971	0	0	0	0	0	0	0	0	0	0	0	0	0	0	0	0	0	0
S.enterica	0	0.0308604	0.035763	0	0	0	0	0.0236711	0	0	0	0	0	0	0	0	0	0	0	0	0.0164105	0.00732064	0	0	0	0	0	0	5.14316	0	0	0	0	0	0	0	0	0	0	0	0	0	0	0	0	0	0	0	0.0382409
F.vincentii	0.232558	0	0	0	0	2.18413	0	0	0	34.0962	0	0.0450536	0	0	0.0709622	0	0.1386	0	0.00478744	0.00471913	0.0109403	0.0366032	0	0	0.0314268	0.0259403	0	0	0	0	0	0	0	0	0.000777853	0	0	0.682103	0	0	0	0	0	0	0	0.0115707	0.0193664	0	0.0764818
F.animalis	0.0303337	0	0	0	0	1.05624	0	0	0	8.03778	0	0.00237124	0.0761192	0	0.00709622	0	0	0	0.016756	0.00157304	0	0	0	0	0	0	0	0	0	0	0	0	0	0	0	0	0	0.068836	0	0	0	0	0	0	0	0	0	0	0.0382409
P.melaninogenica	13.726	0.629552	5.04929	0	0.75643	5.91958	1.82962	7.72205	0.426853	5.16904	0.020509	0.431566	3.03842	3.10521	9.57281	0.00753201	2.16909	0.00862329	0.507468	0.00157304	0.00547016	0.592972	0	2.14342	1.28064	3.47601	0.362538	0.281782	0.968861	0	0	0.0823235	5.69935	0	0.605947	0.127065	11.2535	4.08323	0.581854	1.86609	1.55857	0.00654997	1.7076	0.00141587	0	0.0173561	0.250149	1.61517	0.0382409
P.jejuni	3.25581	1.17269	0.198932	0	0.857287	3.36134	0	1.26246	1.95382	0.245722	0	0.810965	1.07836	0.871715	2.4411	0.00251067	1.33749	0	0.119686	0	0	0.468521	0	1.13547	2.56914	0.142672	0.118328	0.428799	0.501301	0.00135971	0	0.00484256	0.810217	0	1.53548	0.092855	0.00338043	0.328536	0.00171638	0.0026246	0.101371	0.093337	0.0647973	0	0	0.0231415	0.338912	4.19498	0.0382409
A.baumannii	0.00505561	0	0	0	0	0	0	0	0	0	0	0	0	0	0	0	0	0	0	0	83.8247	0	0	0	0	0	0	0	0	0	0	0	0	0	0	0	0	0	0	0	0	0	0	0	0	0	0	0	0
M.nonliquefaciens	0	0	0	0	0	0	0	0	0	0.00296051	0	10.7702	0.31082	0	0.00709622	0	0	0	0	0	0	0.0512445	0	0	0	0	0.00251762	0	0	0	0	0	0	0	0	0	0	0	0	0	0	0	0	0	0	0.0115707	0	0.00222782	0.0382409
M.catarrhalis	0	0	0	0	0	0	0	0	0	0.00592101	0.124918	49.8388	0.375839	0	0.0496736	0.00251067	0	0	0	0	0.00547016	0.0146413	0	0	0	0	0.020141	0	0	0	0	0	0	0	0	0	0	0	0	0	0	0	0	0	0	0.00578536	0	0	0.114723
V.parvula	3.52376	1.43192	0.147522	0	10.3379	7.45042	0	1.78849	0.00388048	0.775653	0	1.14294	1.56362	1.3878	20.3378	0	13.6383	0	0.588855	0.0849444	0.00547016	0.0732064	0	2.78098	0.597109	1.738	0.458207	0.130682	0.250651	0	0	0.00484256	1.64517	0	1.38925	0.0684195	0	2.5219	0.0789537	0	1.32204	0	1.65424	0	0.697382	0	0	0.347539	0
V.dispar	2.41153	0.351808	0.556561	0	4.03429	3.33622	0	6.78835	0.389988	0.236841	0.872565	0.509817	1.24169	2.48504	0.922509	0	2.64033	0.00862329	0.25134	0.00786522	0	0.746706	0	0.0971522	0.722816	1.52399	0.0629406	0.261363	0.530223	0	0	0	1.39469	0	0.806634	0.00244355	0	0.0187735	0.164773	0.640403	0.00211189	0	0.0775026	0	0	0.0115707	0.0112971	0.17377	0
V.atypica	2.9727	0.080237	0.223519	0	1.51286	3.89179	0	0.84164	0	0.0325656	2.36226	0.780138	0.0888057	1.40082	1.00057	0	0.810811	0.00431165	0.172348	0	0.00547016	0.102489	0	0.716498	1.09208	0.590143	0.0226586	0.212358	1.08937	0	0	0	0	0	0.636284	0.0977422	0	2.52816	0.228279	0.246713	0	0	0	0	0.00206326	0.00578536	0.00322773	0.594827	0
S.lugdunensis	0	0	0	0	0	0	0	0	0	0	0	0	0	0	0	0	0	0	0	0	0	0	0	0	0	0	0	0	0	0	0	0	0	0	0	0	0	0	0	0	0	0	0	0	0.00206326	0	0	0	0
S.epidermidis	0	0.0678929	0	0	1.91629	0	23.8994	0	0.364765	0	1.34054	0	0.0523319	0	0	0	0	11.3871	0.00239372	0.0408992	0.00547016	0	0	0	0.0392835	0.0907912	0	0	0	0.00135971	0	0	0	0	0	0	0.145359	0.128285	0.0377605	0	0	0.00163749	0.259189	0.312907	0.0103163	0	0	0	0
S.aureus	0	0	0	0	0	0	0	0	0	0	0	0	0	0	0	0	0	0	0.00239372	0	0	0	0	0	0	0	0.00755287	0	1.17131	0.00407914	0	0	0	0	0	0	0	0	0	0.0026246	0	0	0	0	0	0	0	0	0
E.gallinarum	0	0	0.0201167	0	0	0	0	0	0	0	0.0764426	0	0	0.0433689	0.00709622	0.00251067	0	5.27314	0.00478744	9.87431e+46	0.00547016	0	0	0	0	0	0	0	5.59626	0.00271942	0.0879846	0.00121064	0	0	0	0	0	0	0	0	0	0	0	0	0	0.00578536	0	0	2.17973
E.faecium	0	0	0	8.3739	0	0	0	0	0.00388048	0	0.0857649	0	0	0	0	0	0	0	0.00957488	0	0	0	0	0	0	0	0.00251762	0	0	0.925964	0	0	0	0	0.000777853	0	0	0	0	0	0	0	0	0	0	0	0	0	0
E.casseliflavus	0	0	0.00447037	0	0	0.251263	0	0.0368218	0	0.00592101	0.536963	0	0	0.078064	0.0141924	0.00502134	0.01386	7.80408	0.105324	0	0.0164105	0	0	0	0	0	0.00503525	0	11.1925	0.00271942	0.0219962	0	0	0	0	0	0.216348	0	0	0	0	0	0	0	0	0	0	0	0.152964
P.stutzeri	0.00505561	0.00617208	0.00670556	11.2301	0	0	0	0	0	0	0	0	0	0	0	0	0	0.922692	0	0	0	0	0.788782	0	0	0	0	0	0	0	0	0	0	0.000750475	0	0	0	0	0.0188802	0	0	0	0	0	0	0	0	0	0
P.putida	0	0	0	0	0	0	6.23213	0	0	0	0	0	0	0	0	0	0	0	0	0	0	0	0	0	0	0	0	0	0	0	0	0	0	0	0	0	0	0	0	0	0	0	0	0.00849521	0	0	0	0	0
P.oleovorans	0	0	0	9.34761	0.126072	0	0	0	0	0.00592101	0.0111867	0.00237124	0	0.0130107	0	0	0.00693001	1.38404	0	0	0	0	0	0.0425041	0	0	0	0	0	0	0	0	0	0	0	0	0	0	0	0	0	0	0	0	0	0.0231415	0	0	2.63862
P.aeruginosa	0.0202224	0.00617208	0.00670556	0	0.806858	0	0	0.0394519	0	0.0621706	0.917311	0.00711372	0.0999064	0.039032	0.0212887	0.00753201	0.01386	15.9488	0.0119686	0	3.44073	0	0	0	0	0	0	0.0040838	0.655548	0	0.0109981	0.00484256	0	45.1253	0	0.043984	0.103103	0	0	0.0026246	0	0	0	0	3.2125	0.0578536	0.072624	0.0779736	5.16252
H.parainfluenzae	1.4004	14.4982	5.53432	0	4.81594	3.68892	0	0.504984	6.14086	12.1884	0	1.40852	5.45838	2.77127	8.21743	28.245	3.21552	0.0258699	8.58388	0.00157304	0.00547016	0.819912	0	0	0.322124	0	2.18781	0.690162	0	0.00135971	0	0.0375298	7.45895	0	0.220132	2.60483	0	1.50501	0	0.0026246	2.65675	0	0.64162	0	0.00206326	0.185132	0	1.37902	21.8356
H.parahaemolyticus	0	0	0.00223519	0	0	0.080032	0	0	0	0.657233	0	0	0	0	0.227079	0	0	0	0.00239372	0	0.00547016	0	0	0	0	0	0.0352467	0	1.9329	0	0	0	0	0	0	0	0	0	0	0	0	0	0	0	0	0	0	0.00222782	0.0764818
H.influenzae	0.166835	0.00617208	0.00447037	0	0.983359	0.462511	25.5003	0.0683833	0.135817	0	0	0.00237124	0	0	0.0425773	0.364047	0.03465	0.457034	0	0.00471913	0.0547016	0	3.24277	0	0	0	31.0599	0	3.30666	0.00135971	99.4501	98.2385	0.00309243	0.00225142	80.7964	0	0.131837	0	0	0	0	0	0	0	0	98.0503	0	0.00222782	0.114723
H.haemolyticus	0	1.1048	7.99303	0	0	0.119117	0	0	0.137757	1.38848	0	0.327231	0.060261	0	3.80358	0.00502134	0.01386	0.00862329	3.52834	0.00314609	0.0109403	0	0	0	0.0157134	0	4.35045	0.0898436	0.101224	0	0	0.00242128	0	0	0	0	0	0	0	0	0	0	0	0	0	0.555395	0	0.231693	0.0382409
K.oralis	22.5834	0	0.0469389	0	0.983359	0.151689	0	0	0	0	0	0.0308261	0	0	0.00709622	0	0.02079	0	0	0	0.0164105	0	0	0	0	0	0.00251762	0	0	0	0	0	0	0	0	0	0	0	0	0	0	0	0	0	0	0	0	0	0
N.subflava	0	0.111097	5.17893	0	0.0252143	0.193566	0	0.139397	0.0892511	3.1411	0	0.137532	0.35998	0.199497	0.149021	0.00502134	0.0623701	0	0.323152	0	0.00547016	1.08346	0	0	0.0235701	0	3.61027	0	0.024101	0	0	0	0.0185546	0.000750475	0	0.356759	0	0.669587	0.0806701	0.123356	0.0485734	0	0.0127054	0.00141587	30.3299	0.00578536	0	0.922316	0
N.sicca	0.0556117	1.11097	0.0849371	0	0.075643	0.187982	0	0.00263013	0.00194024	0.109539	0.00186445	0.0403111	2.35652	0.680892	0.0780585	7.79312	0.00693001	0	1.23516	0	0	0.0219619	0	1.74874	0.0314268	0.103761	0.14854	0.040838	0	0	0	0	0.414386	7.70437	0	0.381194	0	0	0	0	0.403371	0	0.135947	0	0	0	0	0	0.0764818
N.mucosa	2.21941	0.203679	0.0514093	0	0.302572	0.0195427	0	0.0236711	0	3.07005	0	0.777767	10.8391	3.73406	0.11354	1.80768	0.02079	0	0.387782	0	0	0.0146413	0	0.127512	3.06411	0	0.543807	0.081676	0	0	0	0	0.0556638	0.244655	0	0.0488711	0	0	0	0	0.00633566	0	0	0	0.00206326	0	0.00161387	0	0.152964
N.macacae	0.0151668	1.00605	0.0625852	0	0.0252143	0.188913	0	0	0	0.0266446	0	0	0.00158582	0	0.0425773	7.5998	0	0	0.976637	0	0	0	0	1.71231	0	0.0453956	0.020141	0.0285866	0	0	0	0	0.429848	0.00525332	0	0.332323	0	0	0	0	0	0	0	0	0	0	0	0	0.267686
N.flavescens	0	0.0555487	0.30175	0	0	0.979927	0	0.00789038	0.00582072	7.25028	0	0.00711372	0.345708	0.377309	0.0425773	0	0.01386	0	0.268097	0	0	0	0	0	0.00785669	0.0259403	0.171198	0	0	0	0	0	1.42561	0	0	0.378751	0	0.941802	0.00514915	0.110233	0.0232308	0	0	0	22.5906	0.00578536	0	0.0356451	0
N.cinerea	0	0	0.90078	0	0	0	0	0	0	0.0503286	0	0.377027	0	0.0520427	1.91598	0	0	0	1.52959	0.00157304	0.0164105	0	0	0	0	0	0.186304	0	0	0	0	0	0	0	0	6.40455	0	0	0	0	0	0	0	0	0	0.00578536	0	0	13.4226
S.salivarius	0.0252781	0	0	0	0	0.264292	0	0.0736435	0	0	0.0447469	0.00948497	0.0222014	0.104085	1.66761	0	0.11781	0	0.0335121	0.00471913	0	0.00732064	0	0	0.0157134	0	0	0	0	0.00135971	0	0	0	0	0	0	0	0	0	0.0026246	0	0	0	0	0	0	0	0.0556954	0
S.pseudopneumoniae	0.889788	33.8415	10.3131	0.032457	4.99244	2.69224	8.74786	2.09884	17.9899	0.219078	0.0577981	0.678175	5.73431	16.8662	1.3199	0.0276174	1.98891	0.0172466	5.20873	0.00157304	3.33133	19.6633	3.15513	32.291	11.4158	8.72892	6.20342	0.955609	2.86802	0.276021	0.00549904	0.115011	0.00618487	2.95162	1.63038	3.93657	14.7674	1.94931	16.9939	1.77948	0.745496	0	0.275706	0	0.123796	0.0231415	0.083921	2.13425	0.382409
S.pneumoniae	1.63296	6.99914	4.18874	0.032457	8.16944	2.86533	0	4.22135	6.16414	0.500326	0.361704	0.827563	24.8735	4.36725	2.73205	0.022596	2.83437	0.0344932	11.5641	0.00314609	3.41885	41.7204	6.48554	2.6474	55.7747	9.6952	5.49345	11.5776	4.91179	0.70569	0	0.116221	1.33593	0.688936	0.553831	6.02336	11.5171	0.434919	2.92472	44.6287	1.26291	0	1.34423	0.175568	0.208389	0.0231415	0.0403467	0.61265	2.67686
S.peroris	0.62184	0	1.59145	0	0	0	0	0	0.00194024	0	0	0.0142274	0	0.199497	0.063866	0.00502134	0.561331	0	0	0	0	0.146413	0	2.01591	0.219987	0.363165	0	0	0	0	0	0	0.980301	0	0	0	2.38321	0	1.06073	5.83974	0	0	0	0	0	0	0	0	0
S.oralis	2.38625	0.376497	1.4417	0	1.10943	3.8071	0	0.147287	6.56771	0.0858547	0.279668	0.379399	1.44468	8.35285	15.6472	0	3.3957	0	2.04424	0.00157304	1.69575	0.270864	6.83611	3.02386	1.7049	0.843061	1.47281	0.040838	1.73045	0.114216	0	0.0447936	1.6359	2.20039	1.65449	8.91653	1.86431	0.77597	6.99083	1.28081	0.709594	0	0.274436	0	1.27922	0	0.0580992	0.746319	0.458891
S.mitis	12.7199	4.19701	21.2834	0	2.74836	4.14119	0	0.683833	37.4971	0.281248	47.1241	0.756426	5.17928	22.0184	3.54811	0.0351494	18.6764	0.0301815	17.5316	0.00157304	3.15628	8.68228	5.7844	38.533	11.4158	20.9209	9.04582	0.604402	2.37636	22.2286	0.0219962	0.658588	0.170084	13.4883	2.01075	11.9392	30.3631	4.09262	52.1867	31.154	2.4688	0.0196499	2.62874	0	9.72621	0.0231415	0.0532576	0.891127	11.1281
S.intermedius	0	0.0987532	0	0	0	0	0	0	0	2.18485	0	0.0118562	0.111007	0	1.02186	0	0	0	0.016756	0.00786522	0	0	0	0	0.0235701	0.00648508	0.0125881	0	0	0	0	0	0	0	0.0777853	0	0	0.0156446	0	0	0	0	0	0	0	0	0.0096832	0.0200503	0
S.infantis	0.808898	0.697445	0.167639	0	0	2.22042	0.571755	6.38594	3.81257	0.109539	0.00186445	0.564355	0.710446	4.27184	0.816066	0	2.12751	0	1.74741	0	0.00547016	0.307467	0	0.0364321	0.133564	0.291829	1.08006	0.208274	0	0	0	0.013317	0	0.0060038	0.178906	3.97566	0.327902	1.12641	1.21863	0.0787381	0.0591329	0	0.28587	0	0.00206326	0.00578536	0.024208	0.570321	0.0382409
S.agalactiae	0	0	0.0178815	0	0	0.000930605	0	0.0105205	0	0	0	0	0.0095149	0	0.00709622	0	0	0	0	0	0	0.00732064	20.1578	0.0485761	0	0.0518807	0.00503525	0	4.50689	0.00271942	0.0164971	0	0	0	0	0.00488711	0	0	0	0	0	0	0	0	0	0	0	0	0
BAL culture	Negative	Negative	Negative	Negative	Negative	Negative	Negative	Negative	Negative	Negative	Negative	M.catarrhalis （+）	S. pneumonia (+)	Negative	Negative	Negative	Negative	Negative	Negative	Negative	A. baumannii (+), P. aeruginosa (+)	S. pneumonia (+)	Negative	Negative	Negative	Negative	Negative	S. pneumonia (+)	Negative	S. marcescens (+)	H. influenzae (+)	Negative	Negative	P. aeruginosa (+)	Negative	Negative	Negative	Negative	Negative	Negative	Negative	Negative	Negative	B. pertussis (+)	P. aeruginosa (+)	Negative	Negative	Negative	Negative
qPCR verification		S. pneumonia (-)			S. pneumonia (-)		H. influenzae (-)		S. pneumonia (-)									P. aeruginosa (-)	S. pneumonia (-)				S. pneumonia (+), S. agalactiae (+)	S. pneumonia (+)	S. pneumonia (+)	S. pneumonia (+)	S. pneumonia (+), H. influenzae (+)	M. pneumoniae (+)	M. pneumoniae (+)			H. influenzae (+)	M. pneumoniae (+)		H. influenzae (+)	S. pneumonia (+)	S. pneumonia (+)	M. pneumoniae (+)	S. pneumonia (+)	S. pneumonia (+)	M. pneumoniae (+)	M. pneumoniae (+)	M. pneumoniae (+)			H. influenzae (+)	M. pneumoniae (+)	M. pneumoniae (+)	P. aeruginosa (+)
Supplementary Table 2: Comparing BALF NB16S-seq abundances (%) with gold standard (culture or qPCR) results. 11 species are defined as common respiratory pathogens in this study, including S. pneumoniae, H. influenzae, M. catarrhalis, M. pneumoniae, S. aureus, S. agalactiae, L. monocytogenes, B. pertussis, P. aeruginosa, S. marcescens, and A. baumannii. The pathogens with negative culture and pos…
[truncated: 45 more columns]
